# Supplementary material for: Effects of Graded Whey Supplementation During Extreme-Volume Resistance Training
Source: Front Nutr. 2018 Sep 11;5:84. doi: 10.3389/fnut.2018.00084 (PMC6141782; doi:10.3389/fnut.2018.00084)
Supplement: Supplementary SDC 1 — haun_supplementary_data.csv—this file includes all raw data. [file Data_Sheet_1.CSV]

SUB_ID	GROUP	GROUP_STRING	AGE	HEIGHT	TRAINING_AGE_C	TRAINING_AGE	STRENGTH_C	STRENGTH_3RM	USG_C	T1_URINE_SPECIFIC_GRAVITY_(1.000-1.020)	T2_URINE_SPECIFIC_GRAVITY_(1.000-1.020)	T2-T1_USG	T3_URINE_SPECIFIC_GRAVITY_(1.000-1.020)	T3-T2_USG	T3-T1_USG	T4_URINE_SPECIFIC_GRAVITY_(1.000-1.020)	T4-T3_USG	T4-T2_USG	T4-T1_USG	BODY_MASS_C	T1_BODY_MASS_(KILOGRAMS)	T2_BODY_MASS_(KILOGRAMS)	T2-T1_BODY_MASS	T3_BODY_MASS_(KILOGRAMS)	T3-T2_BODY_MASS	T3-T1_BODY_MASS	T4_BODY_MASS_(KILOGRAMS)	T4-T3_BODY_MASS	T4-T2_BODY_MASS	T4-T1_BODY_MASS	VL_C	VL_1	VL_2	T2-T1_VL	VL_3	T3-T2_VL	T3-T1_VL	VL_4	T4-T3_VL	T4-T2_VL	T4-T1_VL	BICEP_C	BICEP_1	BICEP_2	T2-T1_BICEP	BICEP_3	T3-T2_BICEP	T3-T1_BICEP	BICEP_4
MRV001	1	WP	22	186	0.61	6	40.49677419	256	0.02	1.03	1.02	-0.01	1.02	0	-0.01	1.01	-0.01	-0.01	-0.02	8.86	91.6	92.3	0.7	91.9	-0.4	0.3	91.4	-0.5	-0.9	-0.2	-3.07		2.99	2.99	3.45	0.46	3.45	3.37	-0.08	0.38	3.37	0.72	4.65	4.76	0.11	4.24	-0.52	-0.41	4.33
MRV002	1	WP	20	179	-0.39	5	2.496774194	218	0	1.01	1.01	0	1.01	0	0	1	-0.01	-0.01	-0.01	-0.74	82	79.4	-2.6	80.2	0.8	-1.8	79.5	-0.7	0.1	-2.5	-0.14	2.93	2.7	-0.23	2.9	0.2	-0.03	2.75	-0.15	0.05	-0.18	-0.23	3.7	3.75	0.05	3.43	-0.32	-0.27	3.79
MRV003	3	GWP	24	178	2.61	8	24.49677419	240	0.01	1.02	1.02	0	1	-0.02	-0.02	1.01	0.01	-0.01	-0.01	-5.04	77.7	81.7	4	83.9	2.2	6.2	83.3	-0.6	1.6	5.6	0.27	3.34	3.34	0	3.55	0.21	0.21	3.6	0.05	0.26	0.26	-0.45	3.48	4.21	0.73	4.48	0.27	1	4.49
MRV004	3	GWP	22	183	1.61	7	22.49677419	238	0.01	1.02	1.01	-0.01	1.02	0.01	0	1.01	-0.01	0	-0.01	11.46	94.2	96.6	2.4	97.5	0.9	3.3	96.1	-1.4	-0.5	1.9	-0.45	2.63	2.42	-0.21	2.53	0.11	-0.1	2.53	0	0.11	-0.1	0.08	4.01	4.67	0.66	4.49	-0.18	0.48	4.73
MRV005	2	MALTO	19	169	0.61	6	0.496774194	216	-0.01	1	1.02	0.02	1.02	0	0.02	1	-0.02	-0.02	0	-11.74	71	72.9	1.9	72.6	-0.3	1.6	71.9	-0.7	-1	0.9	0.71	3.78	3.53	-0.25	3.41	-0.12	-0.37	3.39	-0.02	-0.14	-0.39	-0.21	3.72	4.11	0.39	3.78	-0.33	0.06	3.86
MRV006	1	WP	20	178.5	-2.39	3	21.49677419	237	-0.01	1	1.01	0.01	1.02	0.01	0.02	1.01	-0.01	0	0.01	0.66	83.4	82.9	-0.5	81.6	-1.3	-1.8	81.6	0	-1.3	-1.8	0.38	3.45	3.2	-0.25	3.22	0.02	-0.23	3.06	-0.16	-0.14	-0.39	-0.36	3.57	3.61	0.04	3.54	-0.07	-0.03	3.73
MRV007	1	WP	27	175.5	-2.39	3	36.49677419	252	0	1.01	1.01	0	1.02	0.01	0.01	1.02	0	0.01	0.01	1.66	84.4	86.2	1.8	85.4	-0.8	1	84.2	-1.2	-2	-0.2	-0.21	2.87	2.9	0.03	3.08	0.18	0.21	2.88	-0.2	-0.02	0.01	0.26	4.19	4.62	0.43	4.72	0.1	0.53	4.68
MRV009	3	GWP	27	197	6.61	12	77.49677419	293	0.01	1.02	1.02	0	1.02	0	0	1.03	0.01	0.01	0.01	26.66	109.4	109.7	0.3	112.2	2.5	2.8	109.1	-3.1	-0.6	-0.3	0.55	3.63	3.78	0.15	3.75	-0.03	0.12	3.87	0.12	0.09	0.24	1.36	5.29	5.71	0.42	5.34	-0.37	0.05	5.38
MRV010	2	MALTO	20	183	-3.39	2	-9.503225806	206	0	1.01	1.01	0	1.02	0.01	0.01	1	-0.02	-0.01	-0.01	3.56	86.3	86.4	0.1	89.6	3.2	3.3	89.3	-0.3	2.9	3	0.68	3.75	3.82	0.07	3.76	-0.06	0.01	3.72	-0.04	-0.1	-0.03	0.65	4.58	4.02	-0.56	4.56	0.54	-0.02	3.87
MRV011	2	MALTO	20	183	1.61	7	10.49677419	226	-0.01	1	1	0	1.02	0.02	0.02	1.01	-0.01	0.01	0.01	10.46	93.2	94.8	1.6	96.8	2	3.6	95.2	-1.6	0.4	2	0.01	3.08	3.26	0.18	3.3	0.04	0.22	3.33	0.03	0.07	0.25	-0.18	3.75	3.9	0.15	4.19	0.29	0.44	3.88
MRV012	3	GWP	20	184	-0.39	5	-22.50322581	193	-0.01	1	1.02	0.02	1.02	0	0.02	1.02	0	0	0.02	-3.84	78.9	81.2	2.3	81	-0.2	2.1	81	0	-0.2	2.1	-0.19	2.88	2.96	0.08	2.87	-0.09	-0.01	2.83	-0.04	-0.13	-0.05	-0.72	3.21	3.63	0.42	3.54	-0.09	0.33	3.76
MRV013	1	WP	23	181	1.61	7	48.49677419	264	-0.01	1	1.02	0.02	1	-0.02	0	1.02	0.02	0	0.02	15.06	97.8	97.1	-0.7	95.8	-1.3	-2	95.7	-0.1	-1.4	-2.1	0.48	3.55	3.32	-0.23	3.62	0.3	0.07	3.63	0.01	0.31	0.08	0.61	4.54	4.67	0.13	4.44	-0.23	-0.1	4.56
MRV014	3	GWP	21	192	-2.39	3	46.49677419	262	-0.01	1	1	0	1.01	0.01	0.01	1.01	0	0.01	0.01	15.76	98.5	99.4	0.9	96.6	-2.8	-1.9	96.5	-0.1	-2.9	-2	-0.46	2.62	2.52	-0.1	2.47	-0.05	-0.15	2.69	0.22	0.17	0.07	0.54	4.47	4.42	-0.05	4.31	-0.11	-0.16	4.55
MRV015	2	MALTO	22	175	2.61	8	6.496774194	222	0.01	1.02	1.02	0	1.02	0	0	1.02	0	0	0	5.06	87.8	89	1.2	89.5	0.5	1.7	90	0.5	1	2.2	0.72	3.79	3.14	-0.65	3	-0.14	-0.79	3.17	0.17	0.03	-0.62	0.88	4.81	4.78	-0.03	4.61	-0.17	-0.2	4.4
MRV016	2	MALTO	21	174.5	-1.39	4	-22.50322581	193	0	1.01	1	-0.01	1.02	0.02	0.01	1.01	-0.01	0.01	0	-14.14	68.6	71.1	2.5	70.9	-0.2	2.3	70.8	-0.1	-0.3	2.2	-0.54	2.53	2.62	0.09	2.78	0.16	0.25	2.85	0.07	0.23	0.32	-0.38	3.55	3.54	-0.01	3.84	0.3	0.29	3.94
MRV017	1	WP	19	180.5	1.61	7	-6.503225806	209	-0.01	1	1.02	0.02	1.01	-0.01	0.01	1.01	0	-0.01	0.01	-5.74	77	75.5	-1.5	76.1	0.6	-0.9	74.4	-1.7	-1.1	-2.6	-0.4	2.67	2.64	-0.03	2.69	0.05	0.02	2.7	0.01	0.06	0.03	0.29	4.22	4.34	0.12	3.88	-0.46	-0.34	3.68
MRV018	2	MALTO	20	181	-1.39	4	6.496774194	222	-0.01	1	1.01	0.01	1.02	0.01	0.02	1.01	-0.01	0	0.01	6.76	89.5	95.1	5.6	95	-0.1	5.5	96.4	1.4	1.3	6.9	0.95	4.03	3.6	-0.43	4.05	0.45	0.02	3.4	-0.65	-0.2	-0.63	-0.05	3.88	4.6	0.72	4.02	-0.58	0.14	3.71
MRV019	1	WP	21	178.5	-2.39	3	48.49677419	264	-0.01	1	1.01	0.01	1.02	0.01	0.02	1	-0.02	-0.01	0	1.06	83.8	86.1	2.3	87	0.9	3.2	85.1	-1.9	-1	1.3	0.07	3.15	3.25	0.1	3.3	0.05	0.15	3.17	-0.13	-0.08	0.02	0.64	4.57	5.14	0.57	4.95	-0.19	0.38	4.77
MRV020	3	GWP	25	175.5	-0.39	5	-41.50322581	174	-0.01	1	1	0	1.02	0.02	0.02	1.01	-0.01	0.01	0.01	-4.54	78.2	78.5	0.3	78.2	-0.3	0	76.6	-1.6	-1.9	-1.6	0.71	3.78	3.43	-0.35	3.57	0.14	-0.21	3.49	-0.08	0.06	-0.29	-0.38	3.55	3.85	0.3	3.53	-0.32	-0.02	3.47
MRV021	3	GWP	20	180	-2.39	3	-80.90322581	135	-0.01	1	1.01	0.01	1.02	0.01	0.02	1.02	0	0.01	0.02	-19.54	63.2	65.8	2.6	67.1	1.3	3.9	67.5	0.4	1.7	4.3	-0.13	2.95	3.21	0.26	3.41	0.2	0.46	3.28	-0.13	0.07	0.33	-0.57	3.36	3.55	0.19	3.33	-0.22	-0.03	3.49
MRV024	3	GWP	23	193	3.61	9	30.49677419	246	0	1.01	1.01	0	1.02	0.01	0.01	1.02	0	0.01	0.01	20.06	102.8	103.9	1.1	104.7	0.8	1.9	105.5	0.8	1.6	2.7	0.57	3.64	3.17	-0.47	3.41	0.24	-0.23	3.29	-0.12	0.12	-0.35	-0.39	3.54	4.07	0.53	4.05	-0.02	0.51	4.53
MRV025	2	MALTO	19	195.5	-4.39	1	-37.50322581	178	0	1.02	1	-0.02	1	0	-0.02	1	0	0	-0.02	6.56	89.3	90.8	1.5	89.7	-1.1	0.4	88.3	-1.4	-2.5	-1	-0.33	2.74	2.43	-0.31	2.65	0.22	-0.09	2.6	-0.05	0.17	-0.14	-0.13	3.8	4.07	0.27	3.7	-0.37	-0.1	3.28
MRV028	2	MALTO	20	160.5	-2.39	3	-55.50322581	160	0.09	1.11	1	-0.11	1.02	0.02	-0.09	1.02	0	0.02	-0.09	-21.74	61	64	3	64.7	0.7	3.7	64.5	-0.2	0.5	3.5	0.41	3.49	3.52	0.03	3.67	0.15	0.18	3.32	-0.35	-0.2	-0.17	-0.33	3.6	3.43	-0.17	3.77	0.34	0.17	3.58
MRV030	3	GWP	21	175	-2.39	3	2.496774194	218	-0.01	1	1.02	0.02	1.01	-0.01	0.01	1.01	0	-0.01	0.01	-7.54	75.2	75.3	0.1	74.7	-0.6	-0.5	74.2	-0.5	-1.1	-1	-0.35	2.73	2.41	-0.32	2.84	0.43	0.11	2.53	-0.31	0.12	-0.2	0.13	4.06	4.29	0.23	4.16	-0.13	0.1	3.61
MRV032	3	GWP	21	179.5	-1.39	4	-13.50322581	202	0	1.02	1.02	0	1.02	0	0	1.01	-0.01	-0.01	-0.01	-6.64	76.1	75.5	-0.6	75.5	0	-0.6	75.1	-0.4	-0.4	-1	-0.79	2.29	2.28	-0.01	2.23	-0.05	-0.06	2.32	0.09	0.04	0.03	0.2	4.13	3.91	-0.22	4.2	0.29	0.07	4.02
MRV033	3	GWP	21	181	0.61	6	18.49677419	234	-0.01	1	1.01	0.01	1.01	0	0.01	1	-0.01	-0.01	0	-7.34	75.4	76.5	1.1	76.9	0.4	1.5	77.5	0.6	1	2.1	0.17	3.24	3.28	0.04	3.32	0.04	0.08	3.33	0.01	0.05	0.09	-0.52	3.41	3.35	-0.06	3.44	0.09	0.03	3.87
MRV034	1	WP	19	180	-3.39	2	-36.50322581	179	-0.01	1	1.01	0.01	1.01	0	0.01	1.01	0	0	0.01	-2.24	80.5	80.3	-0.2	82.4	2.1	1.9	81.6	-0.8	1.3	1.1	-0.81	2.26	2.2	-0.06	2.76	0.56	0.5	2.47	-0.29	0.27	0.21	-0.54	3.39	3.51	0.12	2.92	-0.59	-0.47	3.16
MRV035	1	WP	22	175	3.61	9	-45.50322581	170	0	1.02	1.01	-0.01	1.02	0.01	0	1.01	-0.01	0	-0.01	-7.24	75.5	76.8	1.3	77.1	0.3	1.6	77.8	0.7	1	2.3	-1.01	2.07	2.37	0.3	2.75	0.38	0.68	2.8	0.05	0.43	0.73	0.68	4.61	4.16	-0.45	4.09	-0.07	-0.52	3.97
MRV036	2	MALTO	24	173	1.61	7	-17.50322581	198	0	1.01	1.02	0.01	1.02	0	0.01	1.02	0	0	0.01	-0.44	82.3	83.6	1.3	84.3	0.7	2	83.4	-0.9	-0.2	1.1	-0.28	2.79	2.89	0.1	3.07	0.18	0.28	2.81	-0.26	-0.08	0.02	-0.34	3.59	4.33	0.74	4.16	-0.17	0.57	3.95
MRV037	2	MALTO	22	183	3.61	9	-22.50322581	193	-0.01	1.01	1	-0.01	1.02	0.02	0.01	1.02	0	0.02	0.01	1.76	84.5	85.5	1	86.3	0.8	1.8	86.1	-0.2	0.6	1.6	-0.72	2.35	2.32	-0.03	2.62	0.3	0.27	2.31	-0.31	-0.01	-0.04	-0.78	3.15	3.48	0.33	3.1	-0.38	-0.05	3.07
MRV038	1	WP	21	164.5	0.61	6	-32.50322581	183	0.01	1.02	1.01	-0.01	1.02	0.01	0	1.02	0	0.01	0	-16.84	65.9	66.6	0.7	67.9	1.3	2	64.8	-3.1	-1.8	-1.1	0.14	3.21	3.21	0	3.29	0.08	0.08	3.17	-0.12	-0.04	-0.04	-0.48	3.45	3.67	0.22	3.85	0.18	0.4	3.8
[truncated: 114 more columns]
