# Supplementary material for: Effects of Graded Whey Supplementation During Extreme-Volume Resistance Training
Source: Front Nutr. 2018 Sep 11;5:84. doi: 10.3389/fnut.2018.00084 (PMC6141782; doi:10.3389/fnut.2018.00084)
Supplement: Supplementary SDC 2 — haun_supplementary_diet.csv—this file includes dietary recommendations as well as self-reported dietary intakes. [file Data_Sheet_2.CSV]

SUB_ID	GROUP	GROUP_STRING	AGE	HEIGHT (CM)	STARTING_MASS(KG)	RMR	NEAT	AVG_NON-TRAIN_TDEE	SURPLUS	EXPEND_WEEK_1	AVG_TRAIN_EXP_WEEK_1	ACT_CALS_WEEK_1	REC_CALS_WEEK_1	AVERAGE_TDEE_WEEK_1	AVG_CAL_BALANCE_WEEK_1	AVG_REC_CAL_BALANCE_WEEK_1	EXPEND_WEEK_2	AVG_TRAIN_EXP_WEEK_2	ACT_CALS_WEEK_2	REC_CALS_WEEK_2	AVERAGE_TDEE_WEEK_2	AVG_CAL_BALANCE_WEEK_2	AVG_REC_CAL_BALANCE_WEEK_2	EXPEND_WEEK_3	AVG_TRAIN_EXP_WEEK_3	ACT_CALS_WEEK_3	REC_CALS_WEEK_3	AVERAGE_TDEE_WEEK_3	AVG_CAL_BALANCE_WEEK_3	AVG_REC_CAL_BALANCE_WEEK_3	EXPEND_WEEK_4	AVG_TRAIN_EXP_WEEK_4	ACT_CALS_WEEK_4	REC_CALS_WEEK_4	AVERAGE_TDEE_WEEK_4	AVG_CAL_BALANCE_WEEK_4	AVG_REC_CAL_BALANCE_WEEK_4	EXPEND_WEEK_5	AVG_TRAIN_EXP_WEEK_5	ACT_CALS_WEEK_5	REC_CALS_WEEK_5	AVERAGE_TDEE_WEEK_5	AVG_CAL_BALANCE_WEEK_5	AVG_REC_CAL_BALANCE_WEEK_5	EXPEND_WEEK_6	AVG_TRAIN_EXP_WEEK_6	ACT_CALS_WEEK_6	REC_CALS_WEEK_6	AVERAGE_TDEE_WEEK_6
MRV001	1	WP	23	186	91.6	2101	630	2731	500	125	2856	3323.5	3240	2793.5	530	446.5	185	2916	3407.5	3240	2823.5	584	416.5	250	2981	3296	3240	2856	440	384	300	3031	3208	3240	2881	327	359	350	3081	3140	3240	2906	234	334	400	3131	3204	3240	2931
MRV002	1	WP	21	179	82	1948	584	2532	500	125	2657	3136	3041	2594.5	541.5	446.5	185	2717	3052	3041	2624.5	427.5	416.5	250	2782	3011	3041	2657	354	384	300	2832	3121	3041	2682	439	359	350	2882	3004.5	3041	2707	297.5	334	400	2932	2855	3041	2732
MRV006	1	WP	20	178.5	83.4	1971	591	2562	500	125	2687	2817.5	3063	2624.5	193	438.5	185	2747	3611.5	3063	2654.5	957	408.5	250	2812	3540.5	3063	2687	853.5	376	300	2862	3593	3063	2712	881	351	350	2912	3461	3063	2737	724	326	400	2962	3220	3063	2762
MRV013	1	WP	23	181	97.8	2161	648	2809	500	125	2934	3213.5	3310	2871.5	342	438.5	185	2994	2903.5	3310	2901.5	2	408.5	250	3059	2472.5	3310	2934	-461.5	376	300	3109	3075	3310	2959	116	351	350	3159	2781.5	3310	2984	-202.5	326	400	3209	2434	3310	3009
MRV034	1	WP	19	180	80.5	1946	584	2530	500	125	2655	2135	3029	2592.5	-457.5	436.5	185	2715	2000	3029	2622.5	-622.5	406.5	250	2780	1984.5	3029	2655	-670.5	374	300	2830	3229	3029	2680	549	349	350	2880	3520	3029	2705	815	324	400	2930	3154	3029	2730
MRV035	1	WP	22	175	75.5	1832	549	2381	500	125	2506	3339	2890	2443.5	895.5	446.5	185	2566	3415	2890	2473.5	941.5	416.5	250	2631	3452	2890	2506	946	384	300	2681	3502.5	2890	2531	971.5	359	350	2731	3287.5	2890	2556	731.5	334	400	2781	3412	2890	2581
MRV004	3	GWP	22	183	94.2	2129	639	2768	500	125	2893	3160	3267	2830.5	329.5	436.5	185	2953	3022	3267	2860.5	161.5	406.5	250	3018	2834	3267	2893	-59	374	300	3068	2724.5	3267	2918	-193.5	349	350	3118	2343	3267	2943	-600	324	400	3168	2036.5	3267	2968
MRV012	3	GWP	21	184	78.9	1930	579	2509	500	125	2634	2264	3018	2571.5	-307.5	446.5	185	2694	2737.5	3018	2601.5	136	416.5	250	2759	2007	3018	2634	-627	384	300	2809	2363.5	3018	2659	-295.5	359	350	2859	2075	3018	2684	-609	334	400	2909	1041	3018	2709
MRV021	3	GWP	20	180	63.2	1701	510	2211	500	125	2336	1053	2711	2273.5	-1220.5	437.5	185	2396	1951.5	2711	2303.5	-352	407.5	250	2461	2089	2711	2336	-247	375	300	2511	1730.5	2711	2361	-630.5	350	350	2561	1041	2711	2386	-1345	325	400	2611	1520.5	2711	2411
MRV024	3	GWP	23	193	102.8	2290	687	2977	500	125	3102	2276	3477	3039.5	-763.5	437.5	185	3162	2546	3477	3069.5	-523.5	407.5	250	3227	2598	3477	3102	-504	375	300	3277	2845.5	3477	3127	-281.5	350	350	3327	2831	3477	3152	-321	325	400	3377	2114	3477	3177
MRV030	3	GWP	21	175	75.2	1834	550	2384	500	125	2509	2818	2884	2446.5	371.5	437.5	185	2569	2489	2884	2476.5	12.5	407.5	250	2634	2637.5	2884	2509	128.5	375	300	2684	2828	2884	2534	294	350	350	2734	2944	2884	2559	385	325	400	2784	2819.5	2884	2584
MRV032	3	GWP	21	179.5	76.1	1869	561	2430	500	125	2555	3517.5	2930	2492.5	1025	437.5	185	2615	3639.5	2930	2522.5	1117	407.5	250	2680	3383.5	2930	2555	828.5	375	300	2730	3466	2930	2580	886	350	350	2780	3546.5	2930	2605	941.5	325	400	2830	3596	2930	2630
MRV033	3	GWP	21	181	75.4	1867	560	2427	500	125	2552	3287.5	2927	2489.5	798	437.5	185	2612	3435	2927	2519.5	915.5	407.5	250	2677	3191.5	2927	2552	639.5	375	300	2727	3251	2927	2577	674	350	350	2777	3124	2927	2602	522	325	400	2827	3104.5	2927	2627
MRV010	2	MALTO	20	183	86.3	2034	610	2644	500	125	2769	2820.5	3144	2706.5	114	437.5	185	2829	2757.5	3144	2736.5	21	407.5	250	2894	2870	3144	2769	101	375	300	2944	2873.5	3144	2794	79.5	350	350	2994	2832.5	3144	2819	13.5	325	400	3044	1658.5	3144	2844
MRV011	2	MALTO	20	183	93.2	2128	639	2767	500	125	2892	3213.5	3267	2829.5	384	437.5	185	2952	3003	3267	2859.5	143.5	407.5	250	3017	2602.5	3267	2892	-289.5	375	300	3067	2786.5	3267	2917	-130.5	350	350	3117	3106	3267	2942	164	325	400	3167	659.5	3267	2967
MRV015	2	MALTO	22	175	87.8	2001	600	2601	500	125	2726	2244.5	3101	2663.5	-419	437.5	185	2786	1983.5	3101	2693.5	-710	407.5	250	2851	2353.5	3101	2726	-372.5	375	300	2901	2412	3101	2751	-339	350	350	2951	2548.5	3101	2776	-227.5	325	400	3001	2903	3101	2801
MRV016	2	MALTO	22	174.5	68.6	1734	520	2254	500	125	2379	2991.5	2763	2316.5	675	446.5	185	2439	2931.5	2763	2346.5	585	416.5	250	2504	3011	2763	2379	632	384	300	2554	2958	2763	2404	554	359	350	2604	2951	2763	2429	522	334	400	2654	2965	2763	2454
MRV025	2	MALTO	19	195.5	89.3	2144	643	2787	500	125	2912	3031	3287	2849.5	181.5	437.5	185	2972	3042.5	3287	2879.5	163	407.5	250	3037	3018.5	3287	2912	106.5	375	300	3087	3068	3287	2937	131	350	350	3137	3281.5	3287	2962	319.5	325	400	3187	2944.5	3287	2987
MRV028	2	MALTO	20	160.5	61	1573	472	2045	500	125	2170	2917	2545	2107.5	809.5	437.5	185	2230	2678.5	2545	2137.5	541	407.5	250	2295	2563.5	2545	2170	393.5	375	300	2345	2863	2545	2195	668	350	350	2395	2753.5	2545	2220	533.5	325	400	2445	2123.5	2545	2245
HARRIS-BENEDICT EQUATION FOR RMR CALCULATION	<-FOR CALS & MACRONUTRIENT RECOMMENDATIONS
RMR = 66.5 + ( 13.75 × weight in kg ) + ( 5.003 × height in cm ) – ( 6.755 × age in years )
ADD-->(RMR*0.3 FOR ACTIVITY COEFFICIENT (NON-EXERCISE ACTIVITY THERMOGENESIS))
ADD-->(+500 FOR SURPLUS CALCULATION)
1.6g/kg/day (morton et al reference) FOR PROTEIN
http://bjsm.bmj.com/content/early/2017/08/08/bjsports-2017-097608.long
4-7 g/kg CHO Recommendation FOR CHO
http://www.tandfonline.com/doi/full/10.1080/02640414.2011.574722	EST. AVG. CALORIE EXP. PER SESSION EACH WEEK	GRAM ADDITION OF CHO FOR EACH TRAINING DAY EACH WEEK
WEEK	ENERGY_EXPEND	ADD_CHO_GRAMS
1	125	30
2	185	45
3	250	65
4	300	75
5	350	90
6	400	100
[truncated: 38 more columns]
